# Supplementary material for: Evolution of Adaptive Variation in the Mosquito Culex pipiens: Multiple Independent Origins of Insecticide Resistance Mutations
Source: Insects. 2021 Jul 27;12(8):676. doi: 10.3390/insects12080676 (PMC8396673; doi:10.3390/insects12080676)
Supplement: Supplementary file 1 [file insects-12-00676-s001.zip]

Archive with 1 entries (1 files):
- insects-1312470-supplementary.pdf
